# Supplementary material for: Insect ATP-Binding Cassette (ABC) Transporters: Roles in Xenobiotic Detoxification and Bt Insecticidal Activity
Source: Int J Mol Sci. 2019 Jun 10;20(11):2829. doi: 10.3390/ijms20112829 (PMC6600440; doi:10.3390/ijms20112829)
Supplement: Supplementary file 1 [file ijms-20-02829-s001.zip]

Archive with 1 entries (1 files):
- ijms-518193-supplementary.txt
